# Supplementary material for: High Therapeutic and Esthetic Properties of Extracellular Vesicles Produced from the Stem Cells and Their Spheroids Cultured from Ocular Surgery-Derived Waste Orbicularis Oculi Muscle Tissues
Source: Antioxidants (Basel). 2021 Aug 16;10(8):1292. doi: 10.3390/antiox10081292 (PMC8389225; doi:10.3390/antiox10081292)
Supplement: Supplementary file 1 [file antioxidants-10-01292-s001.zip]

Archive with 1 entries (1 files):
- antioxidants-1272272-Supplementary.pdf
